# Supplementary material for: Across the Baltic: a new record for an enigmatic black scavenger fly, Zuskamira inexpectata (Pont, 1987) (Sepsidae) in Finland
Source: Biodivers Data J. 2015 Jun 26;(3):e4308. doi: 10.3897/BDJ.3.e4308 (PMC4493667; doi:10.3897/BDJ.3.e4308)
Supplement: XML Treatment for Zuskamira inexpectata [file BDJ.3.e4308-treatment1.xml]

<!DOCTYPE tp:taxon-treatment
  PUBLIC "-//TaxonX//DTD Taxonomic Treatment Publishing DTD v0 20100105//EN" "tax-treatment-NSO.dtd">
<tp:taxon-treatment xmlns:tp="http://www.plazi.org/taxpub"><tp:treatment-meta><mixed-citation publication-type="journal"><person-group><name><surname>Ang</surname><given-names>Yuchen</given-names></name><name><surname>Rohner</surname><given-names>Patrick Thomas</given-names></name><name><surname>Meier</surname><given-names>Rudolf</given-names></name></person-group><article-title>Across the Baltic: a new record for an enigmatic black scavenger fly, <italic><tp:taxon-name><tp:taxon-name-part taxon-name-part-type="genus">Zuskamira</tp:taxon-name-part> <tp:taxon-name-part taxon-name-part-type="species">inexpectata</tp:taxon-name-part></tp:taxon-name></italic> (Pont, 1987) (<tp:taxon-name><tp:taxon-name-part taxon-name-part-type="family">Sepsidae</tp:taxon-name-part></tp:taxon-name>) in Finland</article-title><source>Biodivers Data J</source><day>26</day><month>6</month><year>2015</year><volume>2015</volume><issue>3</issue><pub-id pub-id-type="doi">10.3897/BDJ.3.e4308</pub-id></mixed-citation></tp:treatment-meta><tp:nomenclature><tp:taxon-name><tp:taxon-name-part taxon-name-part-type="genus">Zuskamira</tp:taxon-name-part> <tp:taxon-name-part taxon-name-part-type="species">inexpectata</tp:taxon-name-part><object-id xmlns:xlink="http://www.w3.org/1999/xlink" xlink:type="simple" object-id-type="Sepsidnet">http://sepsidnet-rmbr.nus.edu.sg/Zuskamira_inexpectata.html</object-id></tp:taxon-name><tp:taxon-authority>Pont, 1987</tp:taxon-authority></tp:nomenclature><tp:treatment-sec sec-type="materials"><title>Materials</title><list list-type="alpha-lower" list-content="occurrences"><list-item><p><bold>Type status:</bold> <named-content xmlns:xlink="http://www.w3.org/1999/xlink" content-type="dwc:typeStatus" xlink:type="simple">Holotype</named-content>. <bold>Occurrence:</bold> recordedBy: <named-content xmlns:xlink="http://www.w3.org/1999/xlink" content-type="dwc:recordedBy" xlink:type="simple">Adrian Pont</named-content>; individualCount: <named-content xmlns:xlink="http://www.w3.org/1999/xlink" content-type="dwc:individualCount" xlink:type="simple">1</named-content>; sex: <named-content xmlns:xlink="http://www.w3.org/1999/xlink" content-type="dwc:sex" xlink:type="simple">Males and Females</named-content>; lifeStage: <named-content xmlns:xlink="http://www.w3.org/1999/xlink" content-type="dwc:lifeStage" xlink:type="simple">adult</named-content>; <bold>Taxon:</bold> scientificName: <named-content xmlns:xlink="http://www.w3.org/1999/xlink" content-type="dwc:scientificName" xlink:type="simple"><italic><tp:taxon-name><tp:taxon-name-part taxon-name-part-type="genus">Zuskamira</tp:taxon-name-part> <tp:taxon-name-part taxon-name-part-type="species">inexpectata</tp:taxon-name-part></tp:taxon-name></italic></named-content>; family: <named-content xmlns:xlink="http://www.w3.org/1999/xlink" content-type="dwc:family" xlink:type="simple"><tp:taxon-name><tp:taxon-name-part taxon-name-part-type="family">Sepsidae</tp:taxon-name-part></tp:taxon-name></named-content>; genus: <named-content xmlns:xlink="http://www.w3.org/1999/xlink" content-type="dwc:genus" xlink:type="simple"><tp:taxon-name><tp:taxon-name-part taxon-name-part-type="genus">Zuskamira</tp:taxon-name-part></tp:taxon-name></named-content>; specificEpithet: <named-content xmlns:xlink="http://www.w3.org/1999/xlink" content-type="dwc:specificEpithet" xlink:type="simple"><italic>inexpectata</italic></named-content>; taxonRank: <named-content xmlns:xlink="http://www.w3.org/1999/xlink" content-type="dwc:taxonRank" xlink:type="simple">species</named-content>; scientificNameAuthorship: <named-content xmlns:xlink="http://www.w3.org/1999/xlink" content-type="dwc:scientificNameAuthorship" xlink:type="simple">Pont, 1987</named-content>; <bold>Location:</bold> country: <named-content xmlns:xlink="http://www.w3.org/1999/xlink" content-type="dwc:country" xlink:type="simple">Sweden</named-content>; countryCode: <named-content xmlns:xlink="http://www.w3.org/1999/xlink" content-type="dwc:countryCode" xlink:type="simple">SE</named-content>; stateProvince: <named-content xmlns:xlink="http://www.w3.org/1999/xlink" content-type="dwc:stateProvince" xlink:type="simple">Västmanland</named-content>; county: <named-content xmlns:xlink="http://www.w3.org/1999/xlink" content-type="dwc:county" xlink:type="simple">Örebro</named-content>; municipality: <named-content xmlns:xlink="http://www.w3.org/1999/xlink" content-type="dwc:municipality" xlink:type="simple">Nora Municipality</named-content>; locality: <named-content xmlns:xlink="http://www.w3.org/1999/xlink" content-type="dwc:locality" xlink:type="simple">Klacka Leberg</named-content>; verbatimLocality: <named-content xmlns:xlink="http://www.w3.org/1999/xlink" content-type="dwc:verbatimLocality" xlink:type="simple">Västmanland, Klacka Leberg</named-content>; georeferenceSources: <named-content xmlns:xlink="http://www.w3.org/1999/xlink" content-type="dwc:georeferenceSources" xlink:type="simple">label</named-content>; <bold>Identification:</bold> identificationID: <named-content xmlns:xlink="http://www.w3.org/1999/xlink" content-type="dwc:identificationID" xlink:type="simple"><italic><tp:taxon-name><tp:taxon-name-part taxon-name-part-type="genus">Zuskamira</tp:taxon-name-part> <tp:taxon-name-part taxon-name-part-type="species">inexpectata</tp:taxon-name-part></tp:taxon-name></italic></named-content>; identifiedBy: <named-content xmlns:xlink="http://www.w3.org/1999/xlink" content-type="dwc:identifiedBy" xlink:type="simple">Adrian Pont</named-content>; dateIdentified: <named-content xmlns:xlink="http://www.w3.org/1999/xlink" content-type="dwc:dateIdentified" xlink:type="simple">1987</named-content>; <bold>Event:</bold> samplingProtocol: <named-content xmlns:xlink="http://www.w3.org/1999/xlink" content-type="dwc:samplingProtocol" xlink:type="simple">Sweep-netting</named-content>; eventDate: <named-content xmlns:xlink="http://www.w3.org/1999/xlink" content-type="dwc:eventDate" xlink:type="simple">22.vi.1986</named-content>; habitat: <named-content xmlns:xlink="http://www.w3.org/1999/xlink" content-type="dwc:habitat" xlink:type="simple">Horse-pasture</named-content>; <bold>Record Level:</bold> language: <named-content xmlns:xlink="http://www.w3.org/1999/xlink" content-type="dwc:language" xlink:type="simple">en</named-content>; institutionID: <named-content xmlns:xlink="http://www.w3.org/1999/xlink" content-type="dwc:institutionID" xlink:type="simple">Natural History Museum (formerly British Museum of Natural History)</named-content>; institutionCode: <named-content xmlns:xlink="http://www.w3.org/1999/xlink" content-type="dwc:institutionCode" xlink:type="simple">NHML (formerly BMNH)</named-content>; collectionCode: <named-content xmlns:xlink="http://www.w3.org/1999/xlink" content-type="dwc:collectionCode" xlink:type="simple">BMNH(E) 1239011</named-content></p></list-item><list-item><p><bold>Type status:</bold> <named-content xmlns:xlink="http://www.w3.org/1999/xlink" content-type="dwc:typeStatus" xlink:type="simple">Paratype</named-content>. <bold>Occurrence:</bold> recordedBy: <named-content xmlns:xlink="http://www.w3.org/1999/xlink" content-type="dwc:recordedBy" xlink:type="simple">Adrian Pont</named-content>; individualCount: <named-content xmlns:xlink="http://www.w3.org/1999/xlink" content-type="dwc:individualCount" xlink:type="simple">2</named-content>; sex: <named-content xmlns:xlink="http://www.w3.org/1999/xlink" content-type="dwc:sex" xlink:type="simple">Male</named-content>; lifeStage: <named-content xmlns:xlink="http://www.w3.org/1999/xlink" content-type="dwc:lifeStage" xlink:type="simple">adult</named-content>; <bold>Taxon:</bold> scientificName: <named-content xmlns:xlink="http://www.w3.org/1999/xlink" content-type="dwc:scientificName" xlink:type="simple"><italic><tp:taxon-name><tp:taxon-name-part taxon-name-part-type="genus">Zuskamira</tp:taxon-name-part> <tp:taxon-name-part taxon-name-part-type="species">inexpectata</tp:taxon-name-part></tp:taxon-name></italic></named-content>; family: <named-content xmlns:xlink="http://www.w3.org/1999/xlink" content-type="dwc:family" xlink:type="simple"><tp:taxon-name><tp:taxon-name-part taxon-name-part-type="family">Sepsidae</tp:taxon-name-part></tp:taxon-name></named-content>; genus: <named-content xmlns:xlink="http://www.w3.org/1999/xlink" content-type="dwc:genus" xlink:type="simple"><tp:taxon-name><tp:taxon-name-part taxon-name-part-type="genus">Zuskamira</tp:taxon-name-part></tp:taxon-name></named-content>; specificEpithet: <named-content xmlns:xlink="http://www.w3.org/1999/xlink" content-type="dwc:specificEpithet" xlink:type="simple"><italic>inexpectata</italic></named-content>; taxonRank: <named-content xmlns:xlink="http://www.w3.org/1999/xlink" content-type="dwc:taxonRank" xlink:type="simple">species</named-content>; scientificNameAuthorship: <named-content xmlns:xlink="http://www.w3.org/1999/xlink" content-type="dwc:scientificNameAuthorship" xlink:type="simple">Pont, 1987</named-content>; <bold>Location:</bold> country: <named-content xmlns:xlink="http://www.w3.org/1999/xlink" content-type="dwc:country" xlink:type="simple">Sweden</named-content>; countryCode: <named-content xmlns:xlink="http://www.w3.org/1999/xlink" content-type="dwc:countryCode" xlink:type="simple">SE</named-content>; stateProvince: <named-content xmlns:xlink="http://www.w3.org/1999/xlink" content-type="dwc:stateProvince" xlink:type="simple">Dalarna</named-content>; county: <named-content xmlns:xlink="http://www.w3.org/1999/xlink" content-type="dwc:county" xlink:type="simple">Dalarna</named-content>; municipality: <named-content xmlns:xlink="http://www.w3.org/1999/xlink" content-type="dwc:municipality" xlink:type="simple">Malung-Sälen Municipality</named-content>; locality: <named-content xmlns:xlink="http://www.w3.org/1999/xlink" content-type="dwc:locality" xlink:type="simple">Sälen</named-content>; verbatimLocality: <named-content xmlns:xlink="http://www.w3.org/1999/xlink" content-type="dwc:verbatimLocality" xlink:type="simple">Dalarna, Sälen District, 3km west of Horrmund</named-content>; georeferenceSources: <named-content xmlns:xlink="http://www.w3.org/1999/xlink" content-type="dwc:georeferenceSources" xlink:type="simple">label</named-content>; <bold>Identification:</bold> identificationID: <named-content xmlns:xlink="http://www.w3.org/1999/xlink" content-type="dwc:identificationID" xlink:type="simple"><italic><tp:taxon-name><tp:taxon-name-part taxon-name-part-type="genus">Zuskamira</tp:taxon-name-part> <tp:taxon-name-part taxon-name-part-type="species">inexpectata</tp:taxon-name-part></tp:taxon-name></italic></named-content>; identifiedBy: <named-content xmlns:xlink="http://www.w3.org/1999/xlink" content-type="dwc:identifiedBy" xlink:type="simple">Adrian Pont</named-content>; dateIdentified: <named-content xmlns:xlink="http://www.w3.org/1999/xlink" content-type="dwc:dateIdentified" xlink:type="simple">1987</named-content>; <bold>Event:</bold> samplingProtocol: <named-content xmlns:xlink="http://www.w3.org/1999/xlink" content-type="dwc:samplingProtocol" xlink:type="simple">Sweep-netting</named-content>; eventDate: <named-content xmlns:xlink="http://www.w3.org/1999/xlink" content-type="dwc:eventDate" xlink:type="simple">5.vii.1986</named-content>; habitat: <named-content xmlns:xlink="http://www.w3.org/1999/xlink" content-type="dwc:habitat" xlink:type="simple">Horse-pasture</named-content>; <bold>Record Level:</bold> language: <named-content xmlns:xlink="http://www.w3.org/1999/xlink" content-type="dwc:language" xlink:type="simple">en</named-content>; institutionID: <named-content xmlns:xlink="http://www.w3.org/1999/xlink" content-type="dwc:institutionID" xlink:type="simple">Zoological Museum University Copenhagen</named-content>; institutionCode: <named-content xmlns:xlink="http://www.w3.org/1999/xlink" content-type="dwc:institutionCode" xlink:type="simple">ZMUC</named-content></p></list-item><list-item><p><bold>Type status:</bold> <named-content xmlns:xlink="http://www.w3.org/1999/xlink" content-type="dwc:typeStatus" xlink:type="simple">Paratype</named-content>. <bold>Occurrence:</bold> recordedBy: <named-content xmlns:xlink="http://www.w3.org/1999/xlink" content-type="dwc:recordedBy" xlink:type="simple">Adrian Pont</named-content>; individualCount: <named-content xmlns:xlink="http://www.w3.org/1999/xlink" content-type="dwc:individualCount" xlink:type="simple">1</named-content>; sex: <named-content xmlns:xlink="http://www.w3.org/1999/xlink" content-type="dwc:sex" xlink:type="simple">Male</named-content>; lifeStage: <named-content xmlns:xlink="http://www.w3.org/1999/xlink" content-type="dwc:lifeStage" xlink:type="simple">adult</named-content>; <bold>Taxon:</bold> scientificName: <named-content xmlns:xlink="http://www.w3.org/1999/xlink" content-type="dwc:scientificName" xlink:type="simple"><italic><tp:taxon-name><tp:taxon-name-part taxon-name-part-type="genus">Zuskamira</tp:taxon-name-part> <tp:taxon-name-part taxon-name-part-type="species">inexpectata</tp:taxon-name-part></tp:taxon-name></italic></named-content>; family: <named-content xmlns:xlink="http://www.w3.org/1999/xlink" content-type="dwc:family" xlink:type="simple"><tp:taxon-name><tp:taxon-name-part taxon-name-part-type="family">Sepsidae</tp:taxon-name-part></tp:taxon-name></named-content>; genus: <named-content xmlns:xlink="http://www.w3.org/1999/xlink" content-type="dwc:genus" xlink:type="simple"><tp:taxon-name><tp:taxon-name-part taxon-name-part-type="genus">Zuskamira</tp:taxon-name-part></tp:taxon-name></named-content>; specificEpithet: <named-content xmlns:xlink="http://www.w3.org/1999/xlink" content-type="dwc:specificEpithet" xlink:type="simple"><italic>inexpectata</italic></named-content>; taxonRank: <named-content xmlns:xlink="http://www.w3.org/1999/xlink" content-type="dwc:taxonRank" xlink:type="simple">species</named-content>; scientificNameAuthorship: <named-content xmlns:xlink="http://www.w3.org/1999/xlink" content-type="dwc:scientificNameAuthorship" xlink:type="simple">Pont, 1987</named-content>; <bold>Location:</bold> country: <named-content xmlns:xlink="http://www.w3.org/1999/xlink" content-type="dwc:country" xlink:type="simple">Sweden</named-content>; countryCode: <named-content xmlns:xlink="http://www.w3.org/1999/xlink" content-type="dwc:countryCode" xlink:type="simple">SE</named-content>; stateProvince: <named-content xmlns:xlink="http://www.w3.org/1999/xlink" content-type="dwc:stateProvince" xlink:type="simple">Uppland</named-content>; county: <named-content xmlns:xlink="http://www.w3.org/1999/xlink" content-type="dwc:county" xlink:type="simple">Uppsala</named-content>; municipality: <named-content xmlns:xlink="http://www.w3.org/1999/xlink" content-type="dwc:municipality" xlink:type="simple">Tierp</named-content>; locality: <named-content xmlns:xlink="http://www.w3.org/1999/xlink" content-type="dwc:locality" xlink:type="simple">Tierp</named-content>; verbatimLocality: <named-content xmlns:xlink="http://www.w3.org/1999/xlink" content-type="dwc:verbatimLocality" xlink:type="simple">Uppland, near Tierp</named-content>; georeferenceSources: <named-content xmlns:xlink="http://www.w3.org/1999/xlink" content-type="dwc:georeferenceSources" xlink:type="simple">label</named-content>; <bold>Identification:</bold> identificationID: <named-content xmlns:xlink="http://www.w3.org/1999/xlink" content-type="dwc:identificationID" xlink:type="simple"><italic><tp:taxon-name><tp:taxon-name-part taxon-name-part-type="genus">Zuskamira</tp:taxon-name-part> <tp:taxon-name-part taxon-name-part-type="species">inexpectata</tp:taxon-name-part></tp:taxon-name></italic></named-content>; identifiedBy: <named-content xmlns:xlink="http://www.w3.org/1999/xlink" content-type="dwc:identifiedBy" xlink:type="simple">Adrian Pont</named-content>; dateIdentified: <named-content xmlns:xlink="http://www.w3.org/1999/xlink" content-type="dwc:dateIdentified" xlink:type="simple">1987</named-content>; <bold>Event:</bold> samplingProtocol: <named-content xmlns:xlink="http://www.w3.org/1999/xlink" content-type="dwc:samplingProtocol" xlink:type="simple">Sweep-netting</named-content>; eventDate: <named-content xmlns:xlink="http://www.w3.org/1999/xlink" content-type="dwc:eventDate" xlink:type="simple">9.vii.1962</named-content>; habitat: <named-content xmlns:xlink="http://www.w3.org/1999/xlink" content-type="dwc:habitat" xlink:type="simple">Horse-pasture</named-content>; <bold>Record Level:</bold> language: <named-content xmlns:xlink="http://www.w3.org/1999/xlink" content-type="dwc:language" xlink:type="simple">en</named-content>; institutionID: <named-content xmlns:xlink="http://www.w3.org/1999/xlink" content-type="dwc:institutionID" xlink:type="simple">Natural History Museum, London (formerly British Museum of Natural History)</named-content>; institutionCode: <named-content xmlns:xlink="http://www.w3.org/1999/xlink" content-type="dwc:institutionCode" xlink:type="simple">NHML (formerly BMNH)</named-content>; collectionCode: <named-content xmlns:xlink="http://www.w3.org/1999/xlink" content-type="dwc:collectionCode" xlink:type="simple">BMNH</named-content></p></list-item><list-item><p><bold>Type status:</bold> <named-content xmlns:xlink="http://www.w3.org/1999/xlink" content-type="dwc:typeStatus" xlink:type="simple">Other material</named-content>. <bold>Occurrence:</bold> recordedBy: <named-content xmlns:xlink="http://www.w3.org/1999/xlink" content-type="dwc:recordedBy" xlink:type="simple">Rudolf Meier</named-content>; individualCount: <named-content xmlns:xlink="http://www.w3.org/1999/xlink" content-type="dwc:individualCount" xlink:type="simple">1</named-content>; sex: <named-content xmlns:xlink="http://www.w3.org/1999/xlink" content-type="dwc:sex" xlink:type="simple">Male</named-content>; lifeStage: <named-content xmlns:xlink="http://www.w3.org/1999/xlink" content-type="dwc:lifeStage" xlink:type="simple">adult</named-content>; <bold>Taxon:</bold> scientificName: <named-content xmlns:xlink="http://www.w3.org/1999/xlink" content-type="dwc:scientificName" xlink:type="simple"><italic><tp:taxon-name><tp:taxon-name-part taxon-name-part-type="genus">Zuskamira</tp:taxon-name-part> <tp:taxon-name-part taxon-name-part-type="species">inexpectata</tp:taxon-name-part></tp:taxon-name></italic></named-content>; family: <named-content xmlns:xlink="http://www.w3.org/1999/xlink" content-type="dwc:family" xlink:type="simple"><tp:taxon-name><tp:taxon-name-part taxon-name-part-type="family">Sepsidae</tp:taxon-name-part></tp:taxon-name></named-content>; genus: <named-content xmlns:xlink="http://www.w3.org/1999/xlink" content-type="dwc:genus" xlink:type="simple"><tp:taxon-name><tp:taxon-name-part taxon-name-part-type="genus">Zuskamira</tp:taxon-name-part></tp:taxon-name></named-content>; specificEpithet: <named-content xmlns:xlink="http://www.w3.org/1999/xlink" content-type="dwc:specificEpithet" xlink:type="simple"><italic>inexpectata</italic></named-content>; taxonRank: <named-content xmlns:xlink="http://www.w3.org/1999/xlink" content-type="dwc:taxonRank" xlink:type="simple">species</named-content>; scientificNameAuthorship: <named-content xmlns:xlink="http://www.w3.org/1999/xlink" content-type="dwc:scientificNameAuthorship" xlink:type="simple">Pont, 1987</named-content>; <bold>Location:</bold> country: <named-content xmlns:xlink="http://www.w3.org/1999/xlink" content-type="dwc:country" xlink:type="simple">Sweden</named-content>; countryCode: <named-content xmlns:xlink="http://www.w3.org/1999/xlink" content-type="dwc:countryCode" xlink:type="simple">SE</named-content>; stateProvince: <named-content xmlns:xlink="http://www.w3.org/1999/xlink" content-type="dwc:stateProvince" xlink:type="simple">Dalarna</named-content>; county: <named-content xmlns:xlink="http://www.w3.org/1999/xlink" content-type="dwc:county" xlink:type="simple">Dalarna</named-content>; municipality: <named-content xmlns:xlink="http://www.w3.org/1999/xlink" content-type="dwc:municipality" xlink:type="simple">Malung-Sälen Municipality</named-content>; locality: <named-content xmlns:xlink="http://www.w3.org/1999/xlink" content-type="dwc:locality" xlink:type="simple">Lima</named-content>; verbatimLocality: <named-content xmlns:xlink="http://www.w3.org/1999/xlink" content-type="dwc:verbatimLocality" xlink:type="simple">Dalarna, Lima</named-content>; decimalLatitude: <named-content xmlns:xlink="http://www.w3.org/1999/xlink" content-type="dwc:decimalLatitude" xlink:type="simple">60.93741</named-content>; decimalLongitude: <named-content xmlns:xlink="http://www.w3.org/1999/xlink" content-type="dwc:decimalLongitude" xlink:type="simple">13.36398</named-content>; georeferenceSources: <named-content xmlns:xlink="http://www.w3.org/1999/xlink" content-type="dwc:georeferenceSources" xlink:type="simple">GPS</named-content>; <bold>Identification:</bold> identificationID: <named-content xmlns:xlink="http://www.w3.org/1999/xlink" content-type="dwc:identificationID" xlink:type="simple"><italic><tp:taxon-name><tp:taxon-name-part taxon-name-part-type="genus">Zuskamira</tp:taxon-name-part> <tp:taxon-name-part taxon-name-part-type="species">inexpectata</tp:taxon-name-part></tp:taxon-name></italic></named-content>; identifiedBy: <named-content xmlns:xlink="http://www.w3.org/1999/xlink" content-type="dwc:identifiedBy" xlink:type="simple">Rudolf Meier</named-content>; dateIdentified: <named-content xmlns:xlink="http://www.w3.org/1999/xlink" content-type="dwc:dateIdentified" xlink:type="simple">1991</named-content>; <bold>Event:</bold> samplingProtocol: <named-content xmlns:xlink="http://www.w3.org/1999/xlink" content-type="dwc:samplingProtocol" xlink:type="simple">Sweep-netting</named-content>; eventDate: <named-content xmlns:xlink="http://www.w3.org/1999/xlink" content-type="dwc:eventDate" xlink:type="simple">vi.1991</named-content>; habitat: <named-content xmlns:xlink="http://www.w3.org/1999/xlink" content-type="dwc:habitat" xlink:type="simple">Horse-pasture</named-content>; <bold>Record Level:</bold> language: <named-content xmlns:xlink="http://www.w3.org/1999/xlink" content-type="dwc:language" xlink:type="simple">en</named-content>; institutionID: <named-content xmlns:xlink="http://www.w3.org/1999/xlink" content-type="dwc:institutionID" xlink:type="simple">Lee Kong Chian Natural History Museum (LKCNHM, formerly Raffles Museum of Biodiversity Research)</named-content>; institutionCode: <named-content xmlns:xlink="http://www.w3.org/1999/xlink" content-type="dwc:institutionCode" xlink:type="simple">LKCNHM (formerly RMBR)</named-content></p></list-item><list-item><p><bold>Type status:</bold> <named-content xmlns:xlink="http://www.w3.org/1999/xlink" content-type="dwc:typeStatus" xlink:type="simple">Other material</named-content>. <bold>Occurrence:</bold> recordedBy: <named-content xmlns:xlink="http://www.w3.org/1999/xlink" content-type="dwc:recordedBy" xlink:type="simple">Yuchen Ang, Rudolf Meier, Patrick Rohner</named-content>; individualCount: <named-content xmlns:xlink="http://www.w3.org/1999/xlink" content-type="dwc:individualCount" xlink:type="simple">20</named-content>; sex: <named-content xmlns:xlink="http://www.w3.org/1999/xlink" content-type="dwc:sex" xlink:type="simple">Males(12) and Females(8)</named-content>; lifeStage: <named-content xmlns:xlink="http://www.w3.org/1999/xlink" content-type="dwc:lifeStage" xlink:type="simple">adult</named-content>; <bold>Taxon:</bold> scientificName: <named-content xmlns:xlink="http://www.w3.org/1999/xlink" content-type="dwc:scientificName" xlink:type="simple"><italic><tp:taxon-name><tp:taxon-name-part taxon-name-part-type="genus">Zuskamira</tp:taxon-name-part> <tp:taxon-name-part taxon-name-part-type="species">inexpectata</tp:taxon-name-part></tp:taxon-name></italic></named-content>; family: <named-content xmlns:xlink="http://www.w3.org/1999/xlink" content-type="dwc:family" xlink:type="simple"><tp:taxon-name><tp:taxon-name-part taxon-name-part-type="family">Sepsidae</tp:taxon-name-part></tp:taxon-name></named-content>; genus: <named-content xmlns:xlink="http://www.w3.org/1999/xlink" content-type="dwc:genus" xlink:type="simple"><tp:taxon-name><tp:taxon-name-part taxon-name-part-type="genus">Zuskamira</tp:taxon-name-part></tp:taxon-name></named-content>; specificEpithet: <named-content xmlns:xlink="http://www.w3.org/1999/xlink" content-type="dwc:specificEpithet" xlink:type="simple"><italic>inexpectata</italic></named-content>; taxonRank: <named-content xmlns:xlink="http://www.w3.org/1999/xlink" content-type="dwc:taxonRank" xlink:type="simple">species</named-content>; scientificNameAuthorship: <named-content xmlns:xlink="http://www.w3.org/1999/xlink" content-type="dwc:scientificNameAuthorship" xlink:type="simple">Pont, 1987</named-content>; <bold>Location:</bold> country: <named-content xmlns:xlink="http://www.w3.org/1999/xlink" content-type="dwc:country" xlink:type="simple">Sweden</named-content>; countryCode: <named-content xmlns:xlink="http://www.w3.org/1999/xlink" content-type="dwc:countryCode" xlink:type="simple">SE</named-content>; stateProvince: <named-content xmlns:xlink="http://www.w3.org/1999/xlink" content-type="dwc:stateProvince" xlink:type="simple">Dalarna</named-content>; county: <named-content xmlns:xlink="http://www.w3.org/1999/xlink" content-type="dwc:county" xlink:type="simple">Dalarna</named-content>; municipality: <named-content xmlns:xlink="http://www.w3.org/1999/xlink" content-type="dwc:municipality" xlink:type="simple">Orsa</named-content>; locality: <named-content xmlns:xlink="http://www.w3.org/1999/xlink" content-type="dwc:locality" xlink:type="simple">Orsa</named-content>; verbatimLocality: <named-content xmlns:xlink="http://www.w3.org/1999/xlink" content-type="dwc:verbatimLocality" xlink:type="simple">Dalarna, Orsa</named-content>; decimalLatitude: <named-content xmlns:xlink="http://www.w3.org/1999/xlink" content-type="dwc:decimalLatitude" xlink:type="simple">61.12278</named-content>; decimalLongitude: <named-content xmlns:xlink="http://www.w3.org/1999/xlink" content-type="dwc:decimalLongitude" xlink:type="simple">14.48222</named-content>; georeferenceSources: <named-content xmlns:xlink="http://www.w3.org/1999/xlink" content-type="dwc:georeferenceSources" xlink:type="simple">GPS</named-content>; <bold>Identification:</bold> identificationID: <named-content xmlns:xlink="http://www.w3.org/1999/xlink" content-type="dwc:identificationID" xlink:type="simple"><italic><tp:taxon-name><tp:taxon-name-part taxon-name-part-type="genus">Zuskamira</tp:taxon-name-part> <tp:taxon-name-part taxon-name-part-type="species">inexpectata</tp:taxon-name-part></tp:taxon-name></italic></named-content>; identifiedBy: <named-content xmlns:xlink="http://www.w3.org/1999/xlink" content-type="dwc:identifiedBy" xlink:type="simple">Yuchen Ang</named-content>; dateIdentified: <named-content xmlns:xlink="http://www.w3.org/1999/xlink" content-type="dwc:dateIdentified" xlink:type="simple">2014</named-content>; <bold>Event:</bold> samplingProtocol: <named-content xmlns:xlink="http://www.w3.org/1999/xlink" content-type="dwc:samplingProtocol" xlink:type="simple">Sweep-netting</named-content>; eventDate: <named-content xmlns:xlink="http://www.w3.org/1999/xlink" content-type="dwc:eventDate" xlink:type="simple">7.vii.2014</named-content>; habitat: <named-content xmlns:xlink="http://www.w3.org/1999/xlink" content-type="dwc:habitat" xlink:type="simple">Horse-pasture</named-content>; <bold>Record Level:</bold> language: <named-content xmlns:xlink="http://www.w3.org/1999/xlink" content-type="dwc:language" xlink:type="simple">en</named-content>; institutionID: <named-content xmlns:xlink="http://www.w3.org/1999/xlink" content-type="dwc:institutionID" xlink:type="simple">Lee Kong Chian Natural History Museum (LKCNHM, formerly Raffles Museum of Biodiversity Research)</named-content>; institutionCode: <named-content xmlns:xlink="http://www.w3.org/1999/xlink" content-type="dwc:institutionCode" xlink:type="simple">LKCNHM (formerly RMBR)</named-content></p></list-item><list-item><p><bold>Type status:</bold> <named-content xmlns:xlink="http://www.w3.org/1999/xlink" content-type="dwc:typeStatus" xlink:type="simple">Other material</named-content>. <bold>Occurrence:</bold> recordedBy: <named-content xmlns:xlink="http://www.w3.org/1999/xlink" content-type="dwc:recordedBy" xlink:type="simple">Yuchen Ang</named-content>; individualCount: <named-content xmlns:xlink="http://www.w3.org/1999/xlink" content-type="dwc:individualCount" xlink:type="simple">2</named-content>; sex: <named-content xmlns:xlink="http://www.w3.org/1999/xlink" content-type="dwc:sex" xlink:type="simple">Male and Female</named-content>; lifeStage: <named-content xmlns:xlink="http://www.w3.org/1999/xlink" content-type="dwc:lifeStage" xlink:type="simple">adult</named-content>; <bold>Taxon:</bold> scientificName: <named-content xmlns:xlink="http://www.w3.org/1999/xlink" content-type="dwc:scientificName" xlink:type="simple"><italic><tp:taxon-name><tp:taxon-name-part taxon-name-part-type="genus">Zuskamira</tp:taxon-name-part> <tp:taxon-name-part taxon-name-part-type="species">inexpectata</tp:taxon-name-part></tp:taxon-name></italic></named-content>; family: <named-content xmlns:xlink="http://www.w3.org/1999/xlink" content-type="dwc:family" xlink:type="simple"><tp:taxon-name><tp:taxon-name-part taxon-name-part-type="family">Sepsidae</tp:taxon-name-part></tp:taxon-name></named-content>; genus: <named-content xmlns:xlink="http://www.w3.org/1999/xlink" content-type="dwc:genus" xlink:type="simple"><tp:taxon-name><tp:taxon-name-part taxon-name-part-type="genus">Zuskamira</tp:taxon-name-part></tp:taxon-name></named-content>; specificEpithet: <named-content xmlns:xlink="http://www.w3.org/1999/xlink" content-type="dwc:specificEpithet" xlink:type="simple"><italic>inexpectata</italic></named-content>; taxonRank: <named-content xmlns:xlink="http://www.w3.org/1999/xlink" content-type="dwc:taxonRank" xlink:type="simple">species</named-content>; scientificNameAuthorship: <named-content xmlns:xlink="http://www.w3.org/1999/xlink" content-type="dwc:scientificNameAuthorship" xlink:type="simple">Pont, 1987</named-content>; <bold>Location:</bold> country: <named-content xmlns:xlink="http://www.w3.org/1999/xlink" content-type="dwc:country" xlink:type="simple">Finand</named-content>; countryCode: <named-content xmlns:xlink="http://www.w3.org/1999/xlink" content-type="dwc:countryCode" xlink:type="simple">FI</named-content>; stateProvince: <named-content xmlns:xlink="http://www.w3.org/1999/xlink" content-type="dwc:stateProvince" xlink:type="simple">Uusimaa</named-content>; county: <named-content xmlns:xlink="http://www.w3.org/1999/xlink" content-type="dwc:county" xlink:type="simple">Uusimaa</named-content>; municipality: <named-content xmlns:xlink="http://www.w3.org/1999/xlink" content-type="dwc:municipality" xlink:type="simple">Lohja</named-content>; locality: <named-content xmlns:xlink="http://www.w3.org/1999/xlink" content-type="dwc:locality" xlink:type="simple">Lohja</named-content>; verbatimLocality: <named-content xmlns:xlink="http://www.w3.org/1999/xlink" content-type="dwc:verbatimLocality" xlink:type="simple">Southern Finland, Uusimaa, sub-Helsinki, Lohja</named-content>; decimalLatitude: <named-content xmlns:xlink="http://www.w3.org/1999/xlink" content-type="dwc:decimalLatitude" xlink:type="simple">60.26333</named-content>; decimalLongitude: <named-content xmlns:xlink="http://www.w3.org/1999/xlink" content-type="dwc:decimalLongitude" xlink:type="simple">24.23444</named-content>; georeferenceSources: <named-content xmlns:xlink="http://www.w3.org/1999/xlink" content-type="dwc:georeferenceSources" xlink:type="simple">GPS</named-content>; <bold>Identification:</bold> identificationID: <named-content xmlns:xlink="http://www.w3.org/1999/xlink" content-type="dwc:identificationID" xlink:type="simple"><italic><tp:taxon-name><tp:taxon-name-part taxon-name-part-type="genus">Zuskamira</tp:taxon-name-part> <tp:taxon-name-part taxon-name-part-type="species">inexpectata</tp:taxon-name-part></tp:taxon-name></italic></named-content>; identifiedBy: <named-content xmlns:xlink="http://www.w3.org/1999/xlink" content-type="dwc:identifiedBy" xlink:type="simple">Yuchen Ang</named-content>; dateIdentified: <named-content xmlns:xlink="http://www.w3.org/1999/xlink" content-type="dwc:dateIdentified" xlink:type="simple">2011</named-content>; <bold>Event:</bold> samplingProtocol: <named-content xmlns:xlink="http://www.w3.org/1999/xlink" content-type="dwc:samplingProtocol" xlink:type="simple">Sweep-netting</named-content>; eventDate: <named-content xmlns:xlink="http://www.w3.org/1999/xlink" content-type="dwc:eventDate" xlink:type="simple">20.viii.2011</named-content>; habitat: <named-content xmlns:xlink="http://www.w3.org/1999/xlink" content-type="dwc:habitat" xlink:type="simple">Horse-pasture</named-content>; <bold>Record Level:</bold> language: <named-content xmlns:xlink="http://www.w3.org/1999/xlink" content-type="dwc:language" xlink:type="simple">en</named-content>; institutionID: <named-content xmlns:xlink="http://www.w3.org/1999/xlink" content-type="dwc:institutionID" xlink:type="simple">Lee Kong Chian Natural History Museum (LKCNHM, formerly Raffles Museum of Biodiversity Research)</named-content>; institutionCode: <named-content xmlns:xlink="http://www.w3.org/1999/xlink" content-type="dwc:institutionCode" xlink:type="simple">LKCNHM (formerly RMBR)</named-content></p></list-item></list></tp:treatment-sec><tp:treatment-sec sec-type="Distribution"><title>Distribution</title><p>Sweden, Finland, Germany.</p></tp:treatment-sec><tp:treatment-sec sec-type="Ecology"><title>Ecology</title><p>Saprophagous species, obligate breeder on horse dung.</p></tp:treatment-sec><tp:treatment-sec sec-type="Taxon discussion"><title>Taxon discussion</title><p>An excellent description of <italic><tp:taxon-name><tp:taxon-name-part taxon-name-part-type="genus">Z.</tp:taxon-name-part> <tp:taxon-name-part taxon-name-part-type="species">inexpectata</tp:taxon-name-part></tp:taxon-name></italic> was provided by <xref ref-type="bibr" rid="B880537">Pont (1987)</xref> and further discussed in relation to other sepsid genera in <xref ref-type="bibr" rid="B880518">Pont and Meier 2002</xref>. The specimens from Finland and Sweden fit the descriptions well, but we are here nevertheless providing a high-resolution image of the male lateral habitus (Fig. <xref ref-type="fig" rid="F1063160">3</xref><xref ref-type="fig" rid="F1063165">a</xref>) and ventral abdomen (Fig. <xref ref-type="fig" rid="F1063160">3</xref><xref ref-type="fig" rid="F1063166">b</xref>) based on specimens acquired from Finland in 2014 because such images can serendipitously capture morphological differences that may become important in future research <xref ref-type="bibr" rid="B880616">Ang et al. 2013a</xref>. This image is also placed on the digital reference collection for the <tp:taxon-name><tp:taxon-name-part taxon-name-part-type="family">Sepsidae</tp:taxon-name-part></tp:taxon-name>, Sepsidnet <xref ref-type="bibr" rid="B880626">Ang et al. 2013b</xref>​.</p><p><italic><tp:taxon-name><tp:taxon-name-part taxon-name-part-type="genus">Zuskamira</tp:taxon-name-part> <tp:taxon-name-part taxon-name-part-type="species">inexpectata</tp:taxon-name-part></tp:taxon-name></italic> appears to have fairly specific habitat requirements while many other sepsid species are generalists, are found in many habitats, and can be bred on bovine dung (<xref ref-type="bibr" rid="B880518">Pont and Meier 2002</xref>). Exceptions include <italic><tp:taxon-name><tp:taxon-name-part taxon-name-part-type="genus">Orygma</tp:taxon-name-part> <tp:taxon-name-part taxon-name-part-type="species">luctuosum</tp:taxon-name-part></tp:taxon-name></italic> Meigen, 1830 which only breeds on beached kelp-wrack and some <italic><tp:taxon-name><tp:taxon-name-part taxon-name-part-type="genus">Themira</tp:taxon-name-part></tp:taxon-name></italic> species that only breed on waterfowl dung (<xref ref-type="bibr" rid="B880518">Pont and Meier 2002</xref>). <italic><tp:taxon-name><tp:taxon-name-part taxon-name-part-type="genus">Zuskamira</tp:taxon-name-part> <tp:taxon-name-part taxon-name-part-type="species">inexpectata</tp:taxon-name-part></tp:taxon-name></italic> appears to be an obligate specialist for horse dung. This is shared with <italic><tp:taxon-name><tp:taxon-name-part taxon-name-part-type="genus">Ortalischema</tp:taxon-name-part> <tp:taxon-name-part taxon-name-part-type="species">albitarse</tp:taxon-name-part></tp:taxon-name></italic> Zetterstedt, 1847 while <italic><tp:taxon-name><tp:taxon-name-part taxon-name-part-type="genus">Susanomira</tp:taxon-name-part> <tp:taxon-name-part taxon-name-part-type="species">caucasica</tp:taxon-name-part></tp:taxon-name></italic> is now also known from cow dung (pers. comm., A. Pont). Another unusual life history feature of <italic><tp:taxon-name><tp:taxon-name-part taxon-name-part-type="genus">Z.</tp:taxon-name-part> <tp:taxon-name-part taxon-name-part-type="species">inexpectata</tp:taxon-name-part></tp:taxon-name></italic> is that the puparia require a winter for diapause before the adult stage emerges (<xref ref-type="bibr" rid="B880518">Pont and Meier 2002</xref>). The narrow choice of substrate and habitat may explain why <italic><tp:taxon-name><tp:taxon-name-part taxon-name-part-type="genus">Z.</tp:taxon-name-part> <tp:taxon-name-part taxon-name-part-type="species">inexpectata</tp:taxon-name-part></tp:taxon-name></italic> appears overall fairly rare and why only two specimens were caught in Finland in late August 2011. This is also reflected in the low numbers recorded by <xref ref-type="bibr" rid="B1625452">Stuke (2005)</xref> in Germany.</p><p>Initially,  <italic><tp:taxon-name><tp:taxon-name-part taxon-name-part-type="genus">Z.</tp:taxon-name-part> <tp:taxon-name-part taxon-name-part-type="species">inexpectata</tp:taxon-name-part></tp:taxon-name></italic> had a very limited known distribution, lying within Sweden in a narrow 59°N - 61°N latitudinal band from Klacka-Lerberg to Sälen (<xref ref-type="bibr" rid="B880537">Pont 1987</xref>). The findings by <xref ref-type="bibr" rid="B1625452">Stuke (2005)</xref> expanded the species limits ca. 900km south to 51°N (Nieste, Germany). Our findings further expand <italic><tp:taxon-name><tp:taxon-name-part taxon-name-part-type="genus">Z.</tp:taxon-name-part> <tp:taxon-name-part taxon-name-part-type="species">inexpectata</tp:taxon-name-part></tp:taxon-name></italic>’s distribution latitudinally, across the Baltic Sea into Southern Finland (Fig. <xref ref-type="fig" rid="F880567">1</xref>).</p><p>It is possible that <italic><tp:taxon-name><tp:taxon-name-part taxon-name-part-type="genus">Z.</tp:taxon-name-part> <tp:taxon-name-part taxon-name-part-type="species">inexpectata</tp:taxon-name-part></tp:taxon-name></italic> is actually currently expanding its distribution, given that European <tp:taxon-name><tp:taxon-name-part taxon-name-part-type="family">Sepsidae</tp:taxon-name-part></tp:taxon-name> has been extensively sampled (<xref ref-type="bibr" rid="B880518">Pont and Meier 2002</xref>), and no <italic><tp:taxon-name><tp:taxon-name-part taxon-name-part-type="genus">Z.</tp:taxon-name-part> <tp:taxon-name-part taxon-name-part-type="species">inexpectata</tp:taxon-name-part></tp:taxon-name></italic> have been found outside of Sweden until 2005. Climate has often been an effective barrier for dispersal (e.g., <xref ref-type="bibr" rid="B1630198">McGlynn 1999</xref>, <xref ref-type="bibr" rid="B1630188">Ang et al. 2008</xref>, <xref ref-type="bibr" rid="B1630402">Kobelt and Nentwig 2008</xref>, <xref ref-type="bibr" rid="B1630369">Smith et al. 2007</xref>), but it is not the case here: the Finnish locality is within the latitudinal range of the Swedish distribution and has a similar climate, while the German localities do not have drastically different (and in fact, milder) climates than the localities in Sweden and Finland.</p><p>As mentioned earlier, <italic><tp:taxon-name><tp:taxon-name-part taxon-name-part-type="genus">Z.</tp:taxon-name-part> <tp:taxon-name-part taxon-name-part-type="species">inexpectata</tp:taxon-name-part></tp:taxon-name></italic> is dependent on horse dung for breeding - one may speculate that the species is being spread to new areas as a synanthrophic commensal alongside equestrian activities, given that humans commonly transport arthropods to new areas (<xref ref-type="bibr" rid="B1630198">McGlynn 1999</xref>, <xref ref-type="bibr" rid="B1630369">Smith et al. 2007</xref>, <xref ref-type="bibr" rid="B1630188">Ang et al. 2008</xref>, <xref ref-type="bibr" rid="B1630402">Kobelt and Nentwig 2008</xref>). It is thus conceivable that <italic><tp:taxon-name><tp:taxon-name-part taxon-name-part-type="genus">Z.</tp:taxon-name-part> <tp:taxon-name-part taxon-name-part-type="species">inexpectata</tp:taxon-name-part></tp:taxon-name></italic> may eventually be found in other countries in Western Europe and Scandinavia.​</p></tp:treatment-sec><tp:treatment-sec sec-type="Notes"><title>Notes</title><p>Based on his original description, <xref ref-type="bibr" rid="B880537">Pont (1987)</xref> collected <italic><tp:taxon-name><tp:taxon-name-part taxon-name-part-type="genus">Z.</tp:taxon-name-part> <tp:taxon-name-part taxon-name-part-type="species">inexpectata</tp:taxon-name-part></tp:taxon-name></italic> from (S1) Klacka-Lerberg (Västmanland, 22.vi.1986), (S2) in Sälen district, “3km west of Horrmund” (Dalarna, 5.vii.1986) and (S3) near Tierp (Uppland, 9.vii.1962). RM collected additional specimens from (S4) Lima (Dalarna, vi.1999). Surprisingly, <xref ref-type="bibr" rid="B1625452">Stuke (2005)</xref> also recorded additional specimens in the German states of Lower Saxony, from (G1) "Endschlagbach 1 km W Nieste", (G2) Holmer Fischteiche and (G3) Leer, Logaerfeld as well as (G4) "E Flensburg Rothenhaus, NF3375" in Schleswig-Holstein. In 2011, a field collection trip by Ang in Southern Finland yielded two specimens of <italic><tp:taxon-name><tp:taxon-name-part taxon-name-part-type="genus">Z.</tp:taxon-name-part> <tp:taxon-name-part taxon-name-part-type="species">inexpectata</tp:taxon-name-part></tp:taxon-name></italic> from (F1) a horse farm in Lohja (Uusimaa, sub-Helsinki region. A subsequent field collection trip by Ang to the same locality on 28.vii.2014 yielded many additional specimens. The same trip also yielded <italic><tp:taxon-name><tp:taxon-name-part taxon-name-part-type="genus">Z.</tp:taxon-name-part> <tp:taxon-name-part taxon-name-part-type="species">inexpectata</tp:taxon-name-part></tp:taxon-name></italic> from (S5) Orsa County (Dalarna) in Sweden. These records currently constitute all the known collecting localities for <italic><tp:taxon-name><tp:taxon-name-part taxon-name-part-type="genus">Z.</tp:taxon-name-part> <tp:taxon-name-part taxon-name-part-type="species">inexpectata</tp:taxon-name-part></tp:taxon-name></italic> (Fig. <xref ref-type="fig" rid="F880567">1</xref>).</p><p>Despite exploring numerous (including previously sampled) pastures, only one pasture in Sweden yielded small numbers of <italic><tp:taxon-name><tp:taxon-name-part taxon-name-part-type="genus">Z.</tp:taxon-name-part> <tp:taxon-name-part taxon-name-part-type="species">inexpectata</tp:taxon-name-part></tp:taxon-name></italic> specimens during our 2014 collecting trip. The collected specimens were almost always seen on the horse dung itself or in the immediate surrounding vegetation. Sweep-netting of vegetation even a meter away from horse dung almost never yielded this species. The microhabitat was also specific: only fairly fresh piles of horse dung (i.e., still moist on the exterior) in moist -but not flooded- pastures with relatively short grassy vegetation or hay, and close-by to wooded or bushy areas (see Fig. <xref ref-type="fig" rid="F880570">2</xref>) yielded specimens. Furthermore, specimens were collected only during sunny, warmer periods of the day. Overall, the species initially appeared fairly rare in Finland when only two specimens were collected while other sepsids, such as <italic><tp:taxon-name><tp:taxon-name-part taxon-name-part-type="genus">Themira</tp:taxon-name-part> <tp:taxon-name-part taxon-name-part-type="species">annulipes</tp:taxon-name-part></tp:taxon-name></italic> (Meigen 1826), were very common. However, during the trip in July 2014 the reverse was found as <italic><tp:taxon-name><tp:taxon-name-part taxon-name-part-type="genus">Z.</tp:taxon-name-part> <tp:taxon-name-part taxon-name-part-type="species">inexpectata</tp:taxon-name-part></tp:taxon-name></italic> was fairly common while <italic><tp:taxon-name><tp:taxon-name-part taxon-name-part-type="genus">T.</tp:taxon-name-part> <tp:taxon-name-part taxon-name-part-type="species">annulipes</tp:taxon-name-part></tp:taxon-name></italic> was rare.​</p><p>An updated checklist based on previous records (<xref ref-type="bibr" rid="B880518">Pont and Meier 2002</xref>, <xref ref-type="bibr" rid="B880527">Ozerov 2005</xref>, <xref ref-type="bibr" rid="B1625258">Kahanpää and Winqvist 2014</xref>) indicates that Finland is home to 33 species of <tp:taxon-name><tp:taxon-name-part taxon-name-part-type="family">Sepsidae</tp:taxon-name-part></tp:taxon-name> across 7 genera (see Table <xref ref-type="table" rid="T881213">1</xref>​ for list of species).</p></tp:treatment-sec><tp:treatment-sec><!--Section generated to contain objects referenced in tp:taxon-treatment.--><fig-group id="F1063160" position="float" orientation="portrait"><caption><p>Adult male <italic><tp:taxon-name><tp:taxon-name-part taxon-name-part-type="genus">Zuskamira</tp:taxon-name-part> <tp:taxon-name-part taxon-name-part-type="species">inexpectata</tp:taxon-name-part></tp:taxon-name></italic>. Images are also displayed as a plate in the <ext-link xmlns:xlink="http://www.w3.org/1999/xlink" ext-link-type="uri" xlink:href="http://sepsidnet-rmbr.nus.edu.sg/Zuskamira_inexpectata.html" xlink:type="simple">species entry for Sepsidnet</ext-link>.</p></caption><fig id="F1063165" position="float" orientation="portrait"><label>Figure 3a.</label><caption><p>Lateral habitus</p></caption><graphic xmlns:xlink="http://www.w3.org/1999/xlink" xlink:href="biodiversity_data_journal-3-e4308-g003_a.jpg" xlink:type="simple" position="float" orientation="portrait" id="oo_35225.jpg"/></fig><fig id="F1063166" position="float" orientation="portrait"><label>Figure 3b.</label><caption><p>Ventral abdomen (posterior section)</p></caption><graphic xmlns:xlink="http://www.w3.org/1999/xlink" xlink:href="biodiversity_data_journal-3-e4308-g003_b.jpg" xlink:type="simple" position="float" orientation="portrait" id="oo_35226.jpg"/></fig></fig-group><fig id="F1063165" position="float" orientation="portrait"><label>Figure 3a.</label><caption><p>Lateral habitus</p></caption><graphic xmlns:xlink="http://www.w3.org/1999/xlink" xlink:href="biodiversity_data_journal-3-e4308-g003_a.jpg" xlink:type="simple" position="float" orientation="portrait" id="oo_35225.jpg"/></fig><fig id="F1063166" position="float" orientation="portrait"><label>Figure 3b.</label><caption><p>Ventral abdomen (posterior section)</p></caption><graphic xmlns:xlink="http://www.w3.org/1999/xlink" xlink:href="biodiversity_data_journal-3-e4308-g003_b.jpg" xlink:type="simple" position="float" orientation="portrait" id="oo_35226.jpg"/></fig><fig id="F880567" position="float" orientation="portrait"><label>Figure 1.</label><caption><p>Map of Fennoscandia showing collection localities for <italic><tp:taxon-name><tp:taxon-name-part taxon-name-part-type="genus">Zuskamira</tp:taxon-name-part> <tp:taxon-name-part taxon-name-part-type="species">inexpectata</tp:taxon-name-part></tp:taxon-name></italic> in Sweden: (S1) Klacka-Lerberg, (S2) Sälen, (S3) Tierp, (S4) Lima and (S5) Orsa; in Germany: (G1) Nieste, (G2) "Holmer Fischteiche", (G3) Logaerfeld and (G4) Flensburg; and in Finland: (F1) Lohja. Detailed locality information in results section. Semi-transparent red lines represent the borders of the latitudinal and longitudinal bands in which <italic><tp:taxon-name><tp:taxon-name-part taxon-name-part-type="genus">Z.</tp:taxon-name-part> <tp:taxon-name-part taxon-name-part-type="species">inexpectata</tp:taxon-name-part></tp:taxon-name></italic> has been found.</p></caption><graphic xmlns:xlink="http://www.w3.org/1999/xlink" xlink:href="biodiversity_data_journal-3-e4308-g001.jpg" position="float" id="oo_45051.jpg" orientation="portrait" xlink:type="simple"/></fig><fig id="F880570" position="float" orientation="portrait"><label>Figure 2.</label><caption><p>Photo showing habitat of collection locality in Southern Finland. Red inset shows the particular dungpile where numerous <italic><tp:taxon-name><tp:taxon-name-part taxon-name-part-type="genus">Zuskamira</tp:taxon-name-part> <tp:taxon-name-part taxon-name-part-type="species">inexpectata</tp:taxon-name-part></tp:taxon-name></italic> were collected; note that it is at the edge of the pasture and close-by to shrubbery.</p></caption><graphic xmlns:xlink="http://www.w3.org/1999/xlink" xlink:href="biodiversity_data_journal-3-e4308-g002.jpg" position="float" id="oo_32787.jpg" orientation="portrait" xlink:type="simple"/></fig><table-wrap id="T881213" position="float" orientation="portrait"><label>Table 1.</label><caption><p>List of species of <tp:taxon-name><tp:taxon-name-part taxon-name-part-type="family">Sepsidae</tp:taxon-name-part></tp:taxon-name> known across Finland.</p></caption><table rules="all" border="0" style="border-collapse:collapse; width:345pt"><tbody><tr><td rowspan="1" colspan="1">
              <bold><italic><tp:taxon-name><tp:taxon-name-part taxon-name-part-type="genus">Meroplius</tp:taxon-name-part></tp:taxon-name></italic> Rondani, 1874 (2 spp.)</bold>
            </td></tr><tr><td rowspan="1" colspan="1"><italic><tp:taxon-name><tp:taxon-name-part taxon-name-part-type="genus">Meroplius</tp:taxon-name-part> <tp:taxon-name-part taxon-name-part-type="species">minutus</tp:taxon-name-part></tp:taxon-name></italic> (Wiedemann, 1830)</td></tr><tr><td rowspan="1" colspan="1"><italic><tp:taxon-name><tp:taxon-name-part taxon-name-part-type="genus">Meroplius</tp:taxon-name-part> <tp:taxon-name-part taxon-name-part-type="species">fukuharai</tp:taxon-name-part></tp:taxon-name></italic> (Iwasa, 1984)</td></tr><tr><td rowspan="1" colspan="1">
              <bold><italic><tp:taxon-name><tp:taxon-name-part taxon-name-part-type="genus">Nemopoda</tp:taxon-name-part></tp:taxon-name></italic> Robineau-Desvoidy, 1830 (3 spp.)</bold>
            </td></tr><tr><td rowspan="1" colspan="1"><italic><tp:taxon-name><tp:taxon-name-part taxon-name-part-type="genus">Nemopoda</tp:taxon-name-part> <tp:taxon-name-part taxon-name-part-type="species">nitidula</tp:taxon-name-part></tp:taxon-name></italic> (Fallén, 1820)</td></tr><tr><td rowspan="1" colspan="1"><italic><tp:taxon-name><tp:taxon-name-part taxon-name-part-type="genus">Nemopoda</tp:taxon-name-part> <tp:taxon-name-part taxon-name-part-type="species">pectinulata</tp:taxon-name-part></tp:taxon-name></italic> Loew, 1873</td></tr><tr><td rowspan="1" colspan="1"><italic><tp:taxon-name><tp:taxon-name-part taxon-name-part-type="genus">Nemopoda</tp:taxon-name-part> <tp:taxon-name-part taxon-name-part-type="species">speiseri</tp:taxon-name-part></tp:taxon-name></italic> (Duda, 1926)</td></tr><tr><td rowspan="1" colspan="1">
              <bold><italic><tp:taxon-name><tp:taxon-name-part taxon-name-part-type="genus">Saltella</tp:taxon-name-part></tp:taxon-name></italic> Robineau-Desvoidy, 1830 (1 sp.)</bold>
            </td></tr><tr><td rowspan="1" colspan="1"><italic><tp:taxon-name><tp:taxon-name-part taxon-name-part-type="genus">Saltella</tp:taxon-name-part> <tp:taxon-name-part taxon-name-part-type="species">sphondylii</tp:taxon-name-part></tp:taxon-name></italic> (Schrank, 1803)</td></tr><tr><td rowspan="1" colspan="1">
              <bold><italic><tp:taxon-name><tp:taxon-name-part taxon-name-part-type="genus">Sepsis</tp:taxon-name-part></tp:taxon-name></italic> Fallén, 1810 (11 spp.)</bold>
            </td></tr><tr><td rowspan="1" colspan="1"><italic><tp:taxon-name><tp:taxon-name-part taxon-name-part-type="genus">Sepsis</tp:taxon-name-part> <tp:taxon-name-part taxon-name-part-type="species">biflexuosa</tp:taxon-name-part></tp:taxon-name></italic> Strobl, 1893</td></tr><tr><td rowspan="1" colspan="1"><italic><tp:taxon-name><tp:taxon-name-part taxon-name-part-type="genus">Sepsis</tp:taxon-name-part> <tp:taxon-name-part taxon-name-part-type="species">cynipsea</tp:taxon-name-part></tp:taxon-name></italic> (Linnaeus, 1758)</td></tr><tr><td rowspan="1" colspan="1"><italic><tp:taxon-name><tp:taxon-name-part taxon-name-part-type="genus">Sepsis</tp:taxon-name-part> <tp:taxon-name-part taxon-name-part-type="species">duplicata</tp:taxon-name-part></tp:taxon-name></italic> Haliday, 1838</td></tr><tr><td rowspan="1" colspan="1"><italic><tp:taxon-name><tp:taxon-name-part taxon-name-part-type="genus">Sepsis</tp:taxon-name-part> <tp:taxon-name-part taxon-name-part-type="species">flavimana</tp:taxon-name-part></tp:taxon-name></italic> Meigen, 1826</td></tr><tr><td rowspan="1" colspan="1"><italic><tp:taxon-name><tp:taxon-name-part taxon-name-part-type="genus">Sepsis</tp:taxon-name-part> <tp:taxon-name-part taxon-name-part-type="species">fulgens</tp:taxon-name-part></tp:taxon-name></italic> Meigen, 1826</td></tr><tr><td rowspan="1" colspan="1"><italic><tp:taxon-name><tp:taxon-name-part taxon-name-part-type="genus">Sepsis</tp:taxon-name-part> <tp:taxon-name-part taxon-name-part-type="species">luteipes</tp:taxon-name-part></tp:taxon-name></italic> Melander et Spuler, 1917</td></tr><tr><td rowspan="1" colspan="1"><italic><tp:taxon-name><tp:taxon-name-part taxon-name-part-type="genus">Sepsis</tp:taxon-name-part> <tp:taxon-name-part taxon-name-part-type="species">nigripes</tp:taxon-name-part></tp:taxon-name></italic> Meigen, 1826</td></tr><tr><td rowspan="1" colspan="1"><italic><tp:taxon-name><tp:taxon-name-part taxon-name-part-type="genus">Sepsis</tp:taxon-name-part> <tp:taxon-name-part taxon-name-part-type="species">orthocnemis</tp:taxon-name-part></tp:taxon-name></italic> Frey, 1908</td></tr><tr><td rowspan="1" colspan="1"><italic><tp:taxon-name><tp:taxon-name-part taxon-name-part-type="genus">Sepsis</tp:taxon-name-part> <tp:taxon-name-part taxon-name-part-type="species">punctum</tp:taxon-name-part></tp:taxon-name></italic> (Fabricius, 1794)</td></tr><tr><td rowspan="1" colspan="1"><italic><tp:taxon-name><tp:taxon-name-part taxon-name-part-type="genus">Sepsis</tp:taxon-name-part> <tp:taxon-name-part taxon-name-part-type="species">thoracica</tp:taxon-name-part></tp:taxon-name></italic> (Robineau-Desvoidy, 1830)</td></tr><tr><td rowspan="1" colspan="1"><italic><tp:taxon-name><tp:taxon-name-part taxon-name-part-type="genus">Sepsis</tp:taxon-name-part> <tp:taxon-name-part taxon-name-part-type="species">violacea</tp:taxon-name-part></tp:taxon-name></italic> Meigen, 1826</td></tr><tr><td rowspan="1" colspan="1">
              <bold><italic><tp:taxon-name><tp:taxon-name-part taxon-name-part-type="genus">Themira</tp:taxon-name-part></tp:taxon-name></italic> Robineau-Desvoidy, 1830 (14 spp.)</bold>
            </td></tr><tr><td rowspan="1" colspan="1"><italic><tp:taxon-name><tp:taxon-name-part taxon-name-part-type="genus">Themira</tp:taxon-name-part> <tp:taxon-name-part taxon-name-part-type="species">annulipes</tp:taxon-name-part></tp:taxon-name></italic> (Meigen, 1826)</td></tr><tr><td rowspan="1" colspan="1"><italic><tp:taxon-name><tp:taxon-name-part taxon-name-part-type="genus">Themira</tp:taxon-name-part> <tp:taxon-name-part taxon-name-part-type="species">arctica</tp:taxon-name-part></tp:taxon-name></italic> (Becker, 1915)</td></tr><tr><td rowspan="1" colspan="1"><italic><tp:taxon-name><tp:taxon-name-part taxon-name-part-type="genus">Themira</tp:taxon-name-part> <tp:taxon-name-part taxon-name-part-type="species">biloba</tp:taxon-name-part></tp:taxon-name></italic> Andersson, 1975</td></tr><tr><td rowspan="1" colspan="1"><italic><tp:taxon-name><tp:taxon-name-part taxon-name-part-type="genus">Themira</tp:taxon-name-part> <tp:taxon-name-part taxon-name-part-type="species">germanica</tp:taxon-name-part></tp:taxon-name></italic> Duda, 1926</td></tr><tr><td rowspan="1" colspan="1"><italic><tp:taxon-name><tp:taxon-name-part taxon-name-part-type="genus">Themira</tp:taxon-name-part> <tp:taxon-name-part taxon-name-part-type="species">gracilis</tp:taxon-name-part></tp:taxon-name></italic> (Zetterstedt, 1847)</td></tr><tr><td rowspan="1" colspan="1"><italic><tp:taxon-name><tp:taxon-name-part taxon-name-part-type="genus">Themira</tp:taxon-name-part> <tp:taxon-name-part taxon-name-part-type="species">leachi</tp:taxon-name-part></tp:taxon-name></italic> (Meigen, 1826)</td></tr><tr><td rowspan="1" colspan="1"><italic><tp:taxon-name><tp:taxon-name-part taxon-name-part-type="genus">Themira</tp:taxon-name-part> <tp:taxon-name-part taxon-name-part-type="species">lucida</tp:taxon-name-part></tp:taxon-name></italic> (Staeger, 1844)</td></tr><tr><td rowspan="1" colspan="1"><italic><tp:taxon-name><tp:taxon-name-part taxon-name-part-type="genus">Themira</tp:taxon-name-part> <tp:taxon-name-part taxon-name-part-type="species">malformans</tp:taxon-name-part></tp:taxon-name></italic> Melander et Spuler, 1917</td></tr><tr><td rowspan="1" colspan="1"><italic><tp:taxon-name><tp:taxon-name-part taxon-name-part-type="genus">Themira</tp:taxon-name-part> <tp:taxon-name-part taxon-name-part-type="species">minor</tp:taxon-name-part></tp:taxon-name></italic> (Haliday, 1833)</td></tr><tr><td rowspan="1" colspan="1"><italic><tp:taxon-name><tp:taxon-name-part taxon-name-part-type="genus">Themira</tp:taxon-name-part> <tp:taxon-name-part taxon-name-part-type="species">nigricornis</tp:taxon-name-part></tp:taxon-name></italic> (Meigen, 1826)</td></tr><tr><td rowspan="1" colspan="1"><italic><tp:taxon-name><tp:taxon-name-part taxon-name-part-type="genus">Themira</tp:taxon-name-part> <tp:taxon-name-part taxon-name-part-type="species">paludosa</tp:taxon-name-part></tp:taxon-name></italic> Elberg, 1963</td></tr><tr><td rowspan="1" colspan="1"><italic><tp:taxon-name><tp:taxon-name-part taxon-name-part-type="genus">Themira</tp:taxon-name-part> <tp:taxon-name-part taxon-name-part-type="species">pusilla</tp:taxon-name-part></tp:taxon-name></italic> (Zetterstedt, 1847)</td></tr><tr><td rowspan="1" colspan="1"><italic><tp:taxon-name><tp:taxon-name-part taxon-name-part-type="genus">Themira</tp:taxon-name-part> <tp:taxon-name-part taxon-name-part-type="species">putris</tp:taxon-name-part></tp:taxon-name></italic> (Linnaeus, 1758)</td></tr><tr><td rowspan="1" colspan="1"><italic><tp:taxon-name><tp:taxon-name-part taxon-name-part-type="genus">Themira</tp:taxon-name-part> <tp:taxon-name-part taxon-name-part-type="species">superba</tp:taxon-name-part></tp:taxon-name></italic> (Haliday, 1833)</td></tr><tr><td rowspan="1" colspan="1">
              <bold><italic><tp:taxon-name><tp:taxon-name-part taxon-name-part-type="genus">Ortalischema</tp:taxon-name-part></tp:taxon-name></italic> Frey 1925 (1 sp.)</bold>
            </td></tr><tr><td rowspan="1" colspan="1"><italic><tp:taxon-name><tp:taxon-name-part taxon-name-part-type="genus">Ortalischema</tp:taxon-name-part> <tp:taxon-name-part taxon-name-part-type="species">albitarse</tp:taxon-name-part></tp:taxon-name></italic> (Zetterstedt, 1847)</td></tr><tr><td rowspan="1" colspan="1">
              <bold><italic><tp:taxon-name><tp:taxon-name-part taxon-name-part-type="genus">Zuskamira</tp:taxon-name-part></tp:taxon-name></italic> Pont 1987 (1 sp.)</bold>
            </td></tr><tr><td rowspan="1" colspan="1"><italic><tp:taxon-name><tp:taxon-name-part taxon-name-part-type="genus">Zuskamira</tp:taxon-name-part> <tp:taxon-name-part taxon-name-part-type="species">inexpectata</tp:taxon-name-part></tp:taxon-name></italic> Pont, 1987</td></tr><tr><td rowspan="1" colspan="1">
              <bold>Total: 33 spp.</bold>
            </td></tr></tbody></table></table-wrap></tp:treatment-sec><ref-list><ref id="B880537"><element-citation xmlns:xlink="http://www.w3.org/1999/xlink" publication-type="article" xlink:type="simple"><person-group person-group-type="author"><name name-style="western"><surname>Pont</surname><given-names>Adrian Charles</given-names></name></person-group><year>1987</year><article-title>Two new genera of West Palaearctic <tp:taxon-name><tp:taxon-name-part taxon-name-part-type="family">Sepsidae</tp:taxon-name-part></tp:taxon-name> (<tp:taxon-name><tp:taxon-name-part taxon-name-part-type="order">Diptera</tp:taxon-name-part></tp:taxon-name>)</article-title><source>Insect Systematics &amp; Evolution</source><volume>18</volume><issue>3</issue><fpage>265</fpage><lpage>272</lpage><uri xlink:type="simple">http://dx.doi.org/10.1163/187631287x00124</uri><pub-id pub-id-type="doi">10.1163/187631287x00124</pub-id></element-citation></ref><ref id="B880518"><element-citation xmlns:xlink="http://www.w3.org/1999/xlink" publication-type="book" xlink:type="simple"><person-group person-group-type="author"><name name-style="western"><surname>Pont</surname><given-names>Adrian Charles</given-names></name><name name-style="western"><surname>Meier</surname><given-names>Rudolf</given-names></name></person-group><year>2002</year><source>The <tp:taxon-name><tp:taxon-name-part taxon-name-part-type="family">Sepsidae</tp:taxon-name-part></tp:taxon-name> (<tp:taxon-name><tp:taxon-name-part taxon-name-part-type="order">Diptera</tp:taxon-name-part></tp:taxon-name>) of Europe.</source><volume>37</volume><publisher-name>Fauna Entomologica Scandinavica</publisher-name><size units="page">221</size></element-citation></ref><ref id="B880616"><element-citation xmlns:xlink="http://www.w3.org/1999/xlink" publication-type="article" xlink:type="simple"><person-group person-group-type="author"><name name-style="western"><surname>Ang</surname><given-names>Yu Chen</given-names></name><name name-style="western"><surname>Wong</surname><given-names>Ling Jing</given-names></name><name name-style="western"><surname>Meier</surname><given-names>Rudolf</given-names></name></person-group><year>2013</year><article-title>Using seemingly unnecessary illustrations to improve the diagnostic usefulness of descriptions in taxonomy–a case study on <italic><tp:taxon-name><tp:taxon-name-part taxon-name-part-type="genus">Perochaeta</tp:taxon-name-part> <tp:taxon-name-part taxon-name-part-type="species">orientalis</tp:taxon-name-part></tp:taxon-name></italic> (<tp:taxon-name><tp:taxon-name-part taxon-name-part-type="order">Diptera</tp:taxon-name-part></tp:taxon-name>, <tp:taxon-name><tp:taxon-name-part taxon-name-part-type="family">Sepsidae</tp:taxon-name-part></tp:taxon-name>)</article-title><source>ZooKeys</source><volume>355</volume><fpage>9</fpage><lpage>27</lpage><uri xlink:type="simple">http://dx.doi.org/10.3897/zookeys.355.6013</uri><pub-id pub-id-type="doi">10.3897/zookeys.355.6013</pub-id></element-citation></ref><ref id="B880626"><element-citation xmlns:xlink="http://www.w3.org/1999/xlink" publication-type="article" xlink:type="simple"><person-group person-group-type="author"><name name-style="western"><surname>Ang</surname><given-names>Yu Chen</given-names></name><name name-style="western"><surname>Puniamoorthy</surname><given-names>Jayanthi</given-names></name><name name-style="western"><surname>Pont</surname><given-names>Adrian C</given-names></name><name name-style="western"><surname>Bartak</surname><given-names>Miroslav</given-names></name><name name-style="western"><surname>Blanckenhorn</surname><given-names>Wolf U</given-names></name><name name-style="western"><surname>Eberhard</surname><given-names>William G</given-names></name><name name-style="western"><surname>Puniamoorthy</surname><given-names>N</given-names></name><name name-style="western"><surname>Silva</surname><given-names>Vera C</given-names></name><name name-style="western"><surname>Munari</surname><given-names>Lorenzo</given-names></name><name name-style="western"><surname>Meier</surname><given-names>Rudolf</given-names></name></person-group><year>2013</year><article-title>A plea for digital reference collections and other science-based digitization initiatives in taxonomy: Sepsidnet as exemplar</article-title><source>Systematic Entomology</source><volume>38</volume><issue>3</issue><fpage>637</fpage><lpage>644</lpage><uri xlink:type="simple">http://dx.doi.org/10.1111/syen.12015</uri><pub-id pub-id-type="doi">10.1111/syen.12015</pub-id></element-citation></ref><ref id="B1625452"><element-citation xmlns:xlink="http://www.w3.org/1999/xlink" publication-type="article" xlink:type="simple"><person-group person-group-type="author"><name name-style="western"><surname>Stuke</surname><given-names>Jens-Hermann</given-names></name></person-group><year>2005</year><article-title>Die <tp:taxon-name><tp:taxon-name-part taxon-name-part-type="superfamily">Sciomyzoidea</tp:taxon-name-part></tp:taxon-name> (<tp:taxon-name><tp:taxon-name-part taxon-name-part-type="order">Diptera</tp:taxon-name-part></tp:taxon-name>: <tp:taxon-name><tp:taxon-name-part taxon-name-part-type="parvorder">Acalyptratae</tp:taxon-name-part></tp:taxon-name>) Niedersachsens und Bremens</article-title><source>Drosea</source><volume>2005</volume><fpage>135</fpage><lpage>166</lpage><comment content-type="language">German</comment></element-citation></ref><ref id="B1630198"><element-citation xmlns:xlink="http://www.w3.org/1999/xlink" publication-type="article" xlink:type="simple"><person-group person-group-type="author"><name name-style="western"><surname>McGlynn</surname><given-names>Terrence P.</given-names></name></person-group><year>1999</year><article-title>The worldwide transfer of ants: geographical distribution and ecological invasions</article-title><source>Journal of Biogeography</source><volume>26</volume><issue>3</issue><fpage>535</fpage><lpage>548</lpage><uri xlink:type="simple">http://dx.doi.org/10.1046/j.1365-2699.1999.00310.x</uri><pub-id pub-id-type="doi">10.1046/j.1365-2699.1999.00310.x</pub-id></element-citation></ref><ref id="B1630188"><element-citation xmlns:xlink="http://www.w3.org/1999/xlink" publication-type="article" xlink:type="simple"><person-group person-group-type="author"><name name-style="western"><surname>Ang</surname><given-names>Yuchen</given-names></name><name name-style="western"><surname>Lim</surname><given-names>Gwynne Shimin</given-names></name><name name-style="western"><surname>Meier</surname><given-names>Rudolf</given-names></name></person-group><year>2008</year><article-title>Morphology and DNA sequences confirm the first Neotropical record for the Holarctic sepsid species <italic><tp:taxon-name><tp:taxon-name-part taxon-name-part-type="genus">Themira</tp:taxon-name-part> <tp:taxon-name-part taxon-name-part-type="species">leachi</tp:taxon-name-part></tp:taxon-name></italic> (Meigen) (<tp:taxon-name><tp:taxon-name-part taxon-name-part-type="order">Diptera</tp:taxon-name-part></tp:taxon-name>: <tp:taxon-name><tp:taxon-name-part taxon-name-part-type="family">Sepsidae</tp:taxon-name-part></tp:taxon-name>)</article-title><source>ZooTaxa</source><volume>1933</volume><fpage>63</fpage><lpage>65</lpage><comment content-type="language">English</comment><uri xlink:type="simple">http://www.mapress.com/zootaxa/2008/1/zt01933p065.pdf</uri></element-citation></ref><ref id="B1630402"><element-citation xmlns:xlink="http://www.w3.org/1999/xlink" publication-type="article" xlink:type="simple"><person-group person-group-type="author"><name name-style="western"><surname>Kobelt</surname><given-names>M.</given-names></name><name name-style="western"><surname>Nentwig</surname><given-names>W.</given-names></name></person-group><year>2008</year><article-title>Alien spider introductions to Europe supported by global trade</article-title><source>Diversity and Distributions</source><volume>14</volume><fpage>273</fpage><lpage>280</lpage></element-citation></ref><ref id="B1630369"><element-citation xmlns:xlink="http://www.w3.org/1999/xlink" publication-type="article" xlink:type="simple"><person-group person-group-type="author"><name name-style="western"><surname>Smith</surname><given-names>Richard M.</given-names></name><name name-style="western"><surname>Baker</surname><given-names>Richard H. A.</given-names></name><name name-style="western"><surname>Malumphy</surname><given-names>Chris P.</given-names></name><name name-style="western"><surname>Hockland</surname><given-names>Sue</given-names></name><name name-style="western"><surname>Hammon</surname><given-names>Roger P.</given-names></name><name name-style="western"><surname>Ostojá-Starzewski</surname><given-names>Joe C.</given-names></name><name name-style="western"><surname>Collins</surname><given-names>Dominique W.</given-names></name></person-group><year>2007</year><article-title>Recent non-native invertebrate plant pest establishments in Great Britain: origins, pathways, and trends</article-title><source>Agricultural and Forest Entomology</source><volume>9</volume><issue>4</issue><fpage>307</fpage><lpage>326</lpage><uri xlink:type="simple">http://dx.doi.org/10.1111/j.1461-9563.2007.00349.x</uri><pub-id pub-id-type="doi">10.1111/j.1461-9563.2007.00349.x</pub-id></element-citation></ref><ref id="B880527"><element-citation xmlns:xlink="http://www.w3.org/1999/xlink" publication-type="article" xlink:type="simple"><person-group person-group-type="author"><name name-style="western"><surname>Ozerov</surname><given-names>Andrey Leonidas</given-names></name></person-group><year>2005</year><article-title>World catalogue of the family <tp:taxon-name><tp:taxon-name-part taxon-name-part-type="family">Sepsidae</tp:taxon-name-part></tp:taxon-name> (<tp:taxon-name><tp:taxon-name-part taxon-name-part-type="class">Insecta</tp:taxon-name-part></tp:taxon-name>: <tp:taxon-name><tp:taxon-name-part taxon-name-part-type="order">Diptera</tp:taxon-name-part></tp:taxon-name>).</article-title><source>Zoologicheskie Issledovania</source><volume>8</volume><fpage>1</fpage><lpage>79</lpage></element-citation></ref><ref id="B1625258"><element-citation xmlns:xlink="http://www.w3.org/1999/xlink" publication-type="article" xlink:type="simple"><person-group person-group-type="author"><name name-style="western"><surname>Kahanpää</surname><given-names>Jere</given-names></name><name name-style="western"><surname>Winqvist</surname><given-names>Kaj</given-names></name></person-group><year>2014</year><article-title>Checklist of the <tp:taxon-name><tp:taxon-name-part taxon-name-part-type="order">Diptera</tp:taxon-name-part></tp:taxon-name> superfamilies <tp:taxon-name><tp:taxon-name-part taxon-name-part-type="superfamily">Tephritoidea</tp:taxon-name-part></tp:taxon-name> and <tp:taxon-name><tp:taxon-name-part taxon-name-part-type="superfamily">Sciomyzoidea</tp:taxon-name-part></tp:taxon-name> of Finland (<tp:taxon-name><tp:taxon-name-part taxon-name-part-type="class">Insecta</tp:taxon-name-part></tp:taxon-name>)</article-title><source>ZooKeys</source><volume>441</volume><fpage>259</fpage><lpage>275</lpage><uri xlink:type="simple">http://zookeys.pensoft.net/articles.php?id=4054</uri></element-citation></ref></ref-list></tp:taxon-treatment>
